# Supplementary material for: Branched Actin Maintains Acetylated Microtubule Network in the Early Secretory Pathway
Source: Cells. 2021 Dec 22;11(1):15. doi: 10.3390/cells11010015 (PMC8750537; doi:10.3390/cells11010015)
Supplement: Supplementary file 1 [file cells-11-00015-s001.zip]

Archive with 9 entries (9 files):
- cells-1485344-supplementary.pdf
- Video S1.mp4
- Video S2.mp4
- Video S3.mp4
- Video S4.mp4
- Video S5.mp4
- Video S6.mp4
- Video S7.mp4
- Video S8.mp4
